# Supplementary material for: EXOSC10 is required for RPA assembly and controlled DNA end resection at DNA double-strand breaks
Source: Nat Commun. 2019 May 13;10:2135. doi: 10.1038/s41467-019-10153-9 (PMC6513946; doi:10.1038/s41467-019-10153-9)
Supplement: Supplementary file 4 — Source Data [file 41467_2019_10153_MOESM4_ESM.xlsx]

## Sheet: Fig 1B
	EXOSC10			DIS3				EXOSC10			DIS3
	DMSO	Act D	Trp	DMSO	Act D	Trp		DMSO	Act D	Trp	DMSO	Act D	Trp
Mean	48.15	28.05	18.35	50	11.11	11.63		0	1	1	1	1	1		0= no colocalization with H2Ax
s.e.m.	6.8	4.99	3.72	13.87	7.62	4.94		0	1	1	1	1	1		1= stripe colocalization
								0	1	1	1	0	1
								0	1	1	1	0	1
								0	1	1	1	0	1
								1	1	1	1	0	0
								1	1	1	1	0	0
								0	1	1	0	0	0
								0	1	1	0	0	0
								0	1	1	0	0	0
								0	1	1	0	0	0
								0	1	1	0	0	0
								0	1	1	0	0	0
								0	1	1	0	0	0
								0	1	1	0	0	0
								1	1	1	0	0	0
								1	1	1	1	0	0
								0	1	1	0	0	0
								0	1	1	0	1	0
								1	1	1	0	0	0
								1	1	0	1	0	0
								0	1	0	1	0	0
								0	1	0	0	0	0
								0	0	0	1	0	0
								0	0	0	0	0	0
								1	0	0	1	1	0
								1	0	0	1	0	0
								1	0	0	1	0	0
								1	0	0	1	0	0
								1	0	0	1	0	0
								0	0	0	1	0	0
								0	0	0	1	0	0
								1	0	0	1	0	0
								1	0	0	1	0	0
								1	0	0	1	0	0
								1	0	0	0	0	0
								1	0	0	0	0	0
								1	0	0	0	0	0
								1	0	0	0	0	0
								1	0	0	0	0	0
								1	0	0	0	0	0
								1	0	0	0	0	0
								1	0	0		0	0
								0	0	0		1
								0	0	0		0
								0	0	0		0
								0	0	0		0
								0	0	0		0
								0	0	0		1
								0	0	0		0
								1	0	0		0
								1	0	0		0
								1	0	0		0
								1	0	0		0
									0	0
									0	0
									0	0
									0	0
									0	0
									0	0
									0	0
									0	0
									0	0
									0	0
									0	0
									0	0
									0	0
									0	0
									0	0
									0	0
									0	0
									0	0
									0	0
									0	0
									0	0
									0	0
									0	0
									0	0
									0	0
									0	0
									0	0
									0	0
										0
										0
										0
										0
										0
										0
										0
										0
										0
										0
										0
										0
										0
										0
										0
										0
										0
										0
										0
										0
										0
										0
										0
										0
										0
										0
										0

## Sheet: Fig. 1C
	siCtrl				siDIS3				siEXOSC10
	0h	1h	6h	24h	0h	1h	6h	24h	0h	1h	6h	24h
Exp1	27.27	84.91	55.55	14	27.78	87.5	40	69.57	24	100	98	81
Exp2	17.53	100	79.23	50	7.89	86.67	62.86	9.68	36	100	100	86
Exp 3	8	66.67	52.48	24.39	13.79	100	57.14	21.88	35	100	98	78
Mean	17.6	83.86	62.42	29.4633	16.4867	91.39	53.3333	15.78	31.6667	100	98.6667	81.6667
s.e.m.	5.56288	9.63585	8.45159	10.6974	5.89794	4.31166	6.86811	18.2726	3.84419	0	0.666667	2.33333

## Sheet: Fig. 1D
	siCtrl				siEXOSC10				siDIS3
	0 Gy	2 Gy	4 Gy	6 Gy	0 Gy	2 Gy	4 Gy	6 Gy	0 Gy	2 Gy	4 Gy	6 Gy
Exp1	100	100	33.33	9.52	100	82.61	30.43	17.39	100	100	29.67	15.38
Exp2	100	99.57	81.51	15.7	100	12.5	11.93	5.11	100	50.75	42.29	14.93
Exp3	100	100	56.93	15.87	100	38.55	18.19	9.25	100	69.05	14.29	11.9
Exp4	100	100	61.11	25	100	52.85	22.95	13.5	100	85.71	28.57	42.86
Mean	100	99.8925	58.22	16.5225	100	46.6275	20.875	11.3125	100	76.3775	28.705	21.2675
s.e.m.	0	0.1075	9.88244	3.18859	0	14.6156	3.90327	2.65277	0	10.6285	5.7249	7.23886

## Sheet: Fig. 1E
	siCtrl	siEXOSC10	siDIS3
Exp1	5.61	2.08	1.57
Exp2	4.81	1.26	4.04
Exp3	3.66	0.41	0
Exp4	3.79	4.28	2.24
Exp5	8.29	5.09	5.45
Mean	5.232	2.624	3.325
s.e.m.	0.843294	0.891115	0.952066

## Sheet: Fig. 1F
	siCtrl	siEXOSC10	siDIS3
Exp1	14.5	9.74	2.91
Exp2	11.1	10.6	15.6
Exp3	12.7	10.9	8.73
Exp4	19.3	13.9	11.8
Mean	14.4	11.285	9.76
s.e.m.	1.77482	0.905663	2.68096

## Sheet: Fig. 2A
	siCtrl	siEXOSC10	siDIS3		siCtrl	siEXOSC10	siDIS3
Mean	35.63	12.64	27.12		0	0	0
s.e.m.	5.164	3.584	5.838		0	0	0
					0	0	0
					0	0	0
					0	0	0
					0	0	0
					1	1	0
					1	1	0
					0	0	1
					0	0	0
					0	0	0
					0	0	0
					0	0	0
					0	1	1
					0	1	1
					0	0	1
					1	0	1
					1	0	1
					1	0	0
					0	0	0
					0	0	0
					0	0	0
					0	0	0
					0	0	0
					1	0	1
					1	0	1
					1	0	1
					1	0	0
					0	1	0
					0	1	0
					0	1	0
					0	0	0
					0	0	1
					0	0	1
					0	0	0
					0	0
					1	1
					1	0
					1	0
					1	0
					1	0
					1	0
					0	0
					0	0
					0	0
					0	0
					0	0
					0	0
					0	0
					1	1
					1	1
					1	1
					1	0
					1	0
					1	0
					1	0
					0	0
					0	0
					0	0
					0	0
					0	0
					0	0
					0	0

## Sheet: Fig. 2B
	siCtrl	siEXOSC10	siDIS3		siCtrl	siEXOSC10	siDIS3
Mean	75.41	47.19	67.24		1	1	1
s.e.m.	5.559	5.322	6.216		1	1	1
					1	1	1
					1	1	1
					1	1	1
					1	1	0
					1	0	1
					1	0	1
					1	0	1
					1	0	1
					1	1	1
					0	1	1
					1	1	1
					1	0	1
					1	0	1
					1	0	1
					1	0	1
					1	0	1
					1	0	0
					1	0	0
					0	1	0
					1	1	0
					1	1	1
					1	1	1
					1	1	1
					1	1	1
					0	1	1
					0	0	1
					0	0	0
					1	0	0
					1	0	0
					1	0	0
					1	0	1
					1	0	0
					1	1	0
					1	1	1
					0	1	1
					0	1	1
					0	1	1
					1	1	1
					1	1	1
					1	0	1
					1	0	1
					1	0	1
					0	0	0
					0	0	0
					1	1	0
					1	1	1
					1	1	1
					0	1	1
					0	1	1
					1	1	1
					1	1	1
					1	1	0
					0	1	0
					0	1	0
					1	0	0
					1	0	0
					1	0
					1	0
					0	0
						0
						0
						0
						1
						1
						1
						1
						1
						1
						0
						0
						0
						0
						0
						0
						0
						0
						0
						0
						0
						1
						1
						1
						0
						0
						0
						0
						0

## Sheet: Fig. 2C
	siCtrl	siEXOSC10	siDIS3		siCtrl	siEXOSC10	siDIS3
Mean	65.85	59.26	70.54		1	1	1
s.e.m.	3.714	4.75	4.029		1	1	1
					1	1	1
					1	1	1
					1	1	1
					1	1	1
					1	1	1
					1	1	1
					1	1	1
					1	1	1
					1	1	1
					1	1	1
					1	1	1
					1	1	1
					1	0	0
					1	0	0
					1	0	0
					1	0	0
					0	0	0
					0	1	0
					0	1	0
					0	1	1
					1	1	1
					1	1	1
					1	1	1
					1	1	1
					1	1	1
					1	0	1
					1	0	0
					0	0	0
					0	0	1
					1	0	1
					1	0	1
					1	0	1
					1	0	1
					1	0	1
					1	0	1
					1	0	1
					1	0	1
					0	1	1
					0	1	0
					0	0	0
					0	0	0
					0	0	0
					0	1	0
					1	1	0
					1	0	0
					1	0	0
					1	0	0
					1	1	1
					1	1	1
					1	1	1
					0	0	1
					0	0	1
					0	1	1
					0	1	1
					0	1	1
					0	1	1
					0	1	1
					0	1	1
					0	1	1
					0	1	0
					0	1	0
					0	1	0
					0	1	0
					0	1	0
					0	1	1
					0	1	1
					0	1	1
					1	1	1
					1	1	1
					1	1	1
					1	1	1
					1	1	1
					1	0	1
					1	0	1
					1	0	1
					1	0	0
					1	0	0
					1	0	1
					1	0	1
					1	0	1
					1	0	1
					1	0	1
					1	0	1
					1	0	1
					1	0	1
					0	0	1
					0	1	0
					0	1	0
					0	1	0
					0	1	0
					1	1	1
					1	1	1
					1	1	1
					1	1	1
					1	1	1
					1	1	1
					1	1	1
					1	1	1
					0	1	1
					0	1	1
					0	1	1
					0	0	1
					0	0	1
					0	0	1
					0	0	1
					0	0	1
					0		1
					1		1
					1		0
					1		0
					1		0
					1		0
					1		0
					1		0
					1		1
					1		1
					1		1
					1		1
					1		1
					0		1
					0		1
					0		1
					0		1
					0		1
					0		0
					0		0
					0		0
					1
					1
					1
					1
					1
					1
					1
					1
					1
					1
					1
					1
					1
					1
					0
					1
					1
					1
					1
					1
					1
					1
					1
					1
					1
					1
					1
					1
					1
					1
					1
					0
					0
					0
					0

## Sheet: Fig. 3A
	siCtrl	siEXOSC10	siDIS3		siCtrl	siEXOSC10	siDIS3
Mean	54.17	74.07	62.5		1	1	1
s.e.m.	5.913	4.9	6.099		1	1	1
					1	1	1
					1	1	1
					1	1	1
					1	1	0
					1	1	0
					1	1	0
					1	1	0
					1	1	0
					1	1	0
					1	1	1
					0	1	1
					0	1	1
					0	1	1
					0	1	1
					0	1	1
					0	1	1
					0	1	1
					0	1	1
					0	0	1
					0	1	1
					0	1	1
					0	1	1
					0	1	1
					1	1	1
					1	1	0
					1	1	0
					1	1	0
					1	1	0
					1	1	0
					1	1	0
					1	1	0
					1	1	0
					0	1	0
					0	1	0
					0	1	0
					0	1	1
					0	1	1
					0	1	1
					0	1	1
					0	1	1
					0	1	1
					0	0	1
					0	0	1
					0	0	1
					0	0	1
					0	0	1
					1	0	1
					1	0	1
					1	0	1
					1	0	1
					1	0	1
					1	0	1
					1	0	1
					1	0	1
					1	0	1
					1	1	0
					1	1	0
					1	1	0
					1	1	0
					1	1	0
					1	1	0
					1	1	0
					1	1
					1	1
					0	1
					0	1
					0	1
					0	1
					0	1
					0	1
						1
						1
						1
						0
						0
						0
						0
						0
						0

## Sheet: Fig. 3B
	siCtrl	siEXOSC10	siDIS3		siCtrl	siEXOSC10	siDIS3
Mean	9.656	23.44	10.01		12.9032	14.5161	11.9355
s.e.m.	0.3351	2.084	0.4203		14.5161	27.7419	6.4516
					21.9354	16.129	14.5161
					12.5806	11.9355	29.0322
					14.8387	8.38708	10.6451
					27.0967	123.226	8.38708
					11.2903	28.387	10.3226
					9.99998	13.5484	11.6129
					8.70966	19.6774	12.258
					10.6451	10.9677	13.2258
					18.7096	7.09676	6.77418
					11.6129	6.4516	5.16128
					7.74192	5.80644	5.80644
					6.4516	6.4516	9.6774
					6.12902	10.6451	26.129
					9.6774	13.2258	13.5484
					10.9677	27.0967	6.77418
					7.74192	4.51612	10.9677
					5.80644	6.77418	11.6129
					8.0645	8.38708	9.6774
					8.38708	7.09676	9.35482
					8.0645	7.09676	7.09676
					12.5806	27.4193	14.8387
					6.12902	15.8064	5.48386
					10.9677	60.9676	9.35482
					7.09676	35.1612	4.19354
					8.0645	17.4193	6.4516
					7.74192	18.0645	7.09676
					7.41934	8.38708	12.9032
					16.129	13.5484	4.19354
					6.77418	9.03224	5.48386
					9.03224	7.09676	7.74192
					7.74192	18.0645	11.9355
					6.4516	39.3548	4.51612
					4.51612	12.9032	9.6774
					5.16128	166.451	9.03224
					6.4516	25.8064	5.16128
					7.09676	5.80644	8.38708
					10.6451	9.03224	8.38708
					5.48386	14.1935	8.38708
					5.48386	7.74192	9.35482
					8.70966	16.7742	5.16128
					6.12902	7.74192	6.77418
					19.0322	8.38708	4.51612
					9.03224	26.129	6.4516
					5.80644	7.74192	6.77418
					12.9032	5.80644	7.74192
					8.70966	9.03224	11.6129
					5.48386	12.258	20.9677
					9.99998	6.77418	9.35482
					5.16128	9.35482	6.4516
					11.2903	9.03224	5.16128
					4.8387	7.09676	12.9032
					13.2258	21.2903	14.8387
					10.3226	7.74192	7.09676
					7.09676	7.74192	6.4516
					5.48386	20.9677	14.5161
					7.74192	37.0967	23.2258
					7.74192	9.35482	9.03224
					10.6451	22.5806	6.4516
					6.4516	7.09676	13.2258
					9.03224	8.0645	7.09676
					14.1935	15.8064	5.80644
					9.99998	14.8387	11.6129
					9.6774	7.74192	16.129
					12.9032	9.03224	6.4516
					5.80644	14.1935	8.0645
					14.1935	6.77418	8.0645
					6.12902	14.5161	5.48386
					5.80644	10.9677	13.2258
					7.74192	16.129	4.51612
					18.0645	41.9354	8.38708
					7.74192	18.7096	5.16128
					7.09676	6.77418	18.7096
					8.38708	13.5484	5.16128
					13.2258	24.5161	4.19354
					4.51612	9.6774	8.38708
					4.51612	27.0967	6.4516
					5.80644	58.387	8.0645
					8.0645	12.258	5.80644
					5.16128	8.38708	7.09676
					5.80644	91.2901	15.8064
					11.6129	17.0967	12.9032
					6.4516	48.0644	6.4516
					15.4838	5.80644	5.80644
					6.77418	8.0645	8.38708
					8.70966	10.6451	8.0645
					3.87096	13.5484	9.03224
					13.2258	8.38708	5.80644
					5.48386	10.3226	5.48386
					6.12902	23.8709	16.129
					5.16128	14.8387	10.9677
					10.3226	26.4516	4.19354
					6.4516	42.258	5.48386
					10.9677	19.3548	10.9677
					5.80644	7.09676	7.09676
					5.80644	51.6128	3.87096
					14.1935	9.35482	6.77418
					5.80644	8.38708	14.8387
					4.19354	14.5161	18.0645
					5.16128	61.2902	10.3226
					10.3226	11.9355	9.03224
					5.16128	9.6774	15.4838
					7.09676	14.8387	5.16128
					5.80644	15.4838	10.6451
					12.5806	20.9677	7.09676
					15.8064	53.5483	6.77418
					4.19354	93.5482	12.258
					5.80644	17.4193	5.80644
					9.35482	46.7741	15.4838
					7.74192	122.258	12.9032
					7.09676	122.258	5.48386
					12.9032	8.38708	9.35482
					5.80644	28.387	9.6774
					12.5806	8.0645	19.6774
					4.51612	19.3548	16.7742
					5.16128	20.6451	5.80644
					3.87096	18.3871	12.9032
					9.03224	9.03224	4.51612
					20.6451	18.3871	9.03224
					16.129	9.6774	13.5484
					13.5484	11.9355	26.129
					9.6774	15.4838	18.7096
					16.129	9.03224	8.38708
					13.2258	9.35482	5.80644
					5.16128	186.129	6.77418
					25.1612	136.451	4.51612
					19.3548	11.9355	11.9355
					8.38708	11.6129	32.9032
					8.70966	29.6774	17.4193
					9.6774	9.6774	6.4516
					11.9355	12.258	11.9355
					10.3226	9.35482	9.99998
					16.7742	9.35482	8.38708
					9.35482	16.129	8.0645
					10.3226	22.5806	5.80644
					21.2903	6.4516	10.6451
					7.41934	13.2258	5.48386
					4.51612	48.387	5.48386
					6.4516	16.7742	9.03224
					7.09676	17.0967	6.77418
					9.6774	10.3226	13.2258
					8.70966	15.4838	11.9355
					9.6774	11.6129	14.5161
					9.6774	14.1935	10.6451
					6.77418	13.5484	5.80644
					10.9677	74.516	7.74192
					8.38708	100.322	6.77418
					9.99998	12.9032	12.9032
					5.16128	12.9032	7.09676
					20.3225	23.2258	5.80644
					31.6128	37.4193	3.87096
					7.09676	13.2258	18.3871
					15.4838	9.6774	9.03224
					16.129	15.4838	4.51612
					5.16128	14.8387	7.74192
					20	11.6129	5.16128
					5.16128	20.6451	14.1935
					10.3226	15.8064	22.258
					9.03224	66.4515	25.1612
					23.2258	14.1935	18.7096
					17.4193	10.6451	8.0645
					13.2258	14.5161	5.48386
					7.41934	9.35482	7.09676
					8.38708	10.3226	4.51612
					17.0967	9.35482	5.80644
					8.70966	6.77418	5.80644
					5.48386	10.3226	5.16128
					6.77418	16.129	5.80644
					5.80644	16.7742	5.16128
					9.03224	23.2258	13.5484
					16.4516	12.9032	9.35482
					9.03224	11.6129	19.6774
					7.74192	16.7742	4.51612
					3.87096	12.9032	7.09676
					5.80644	71.6128	7.09676
					9.03224	12.258	11.6129
					7.74192	15.4838	7.09676
					5.48386	16.129	10.9677
					5.16128	142.258	13.2258
					5.48386	16.129	47.4193
					5.48386	18.3871	9.03224
					5.80644	14.8387	5.80644
					18.0645	10.3226	5.16128
					7.74192	7.09676	4.51612
					10.3226	60.645	5.16128
					15.4838	7.09676	6.4516
					12.5806	7.74192	4.51612
					5.16128	8.0645	18.0645
					12.9032	15.8064	19.6774
					10.9677	130.645	9.03224
					10.9677	10.6451	9.35482
					13.5484	10.6451	9.35482
					4.8387	10.6451	6.4516
					7.09676	7.74192	15.4838
					5.48386	11.6129	4.19354
					4.8387	11.9355	11.6129
					5.80644	47.7418	5.48386
					14.1935	64.516	9.35482
					9.99998	7.74192	7.09676
							4.51612
							6.4516
							11.6129
							47.0967
							9.6774
							6.4516
							5.80644
							5.48386
							8.0645
							4.51612
							5.16128
							9.03224
							13.5484
							13.5484
							9.6774
							5.16128
							10.9677
							11.9355
							27.0967

[truncated: 35 more sheets: Fig. 3C, Fig. 4B, Fig. 4C, Fig. 4D, Fig. 5A, Fig. 5B, Fig. 5C, Fig. 6A, Fig. 6B, Fig. 6C, Fig. 6D, Fig. 6E, Fig. 6F, Fig. 7A, Fig. 7B, Fig. 7C, Suppl.Fig. 1A, Suppl.Fig. 1B, Suppl.Fig. 1C, Suppl.Fig. 1D …]
